# Supplementary material for: Acoustic streaming enabled moderate swimming exercise reduces neurodegeneration in C. elegans
Source: Sci Adv. 2023 Feb 22;9(8):eadf5056. doi: 10.1126/sciadv.adf5056 (PMC9946341; doi:10.1126/sciadv.adf5056)
Supplement: Supplementary file 2 — Movies S1 and S2 [file sciadv.adf5056_movies_s1_and_s2.zip]

Archive with 2 entries (2 files):
- sciadv.adf5056_movie_s1.mov
- sciadv.adf5056_movie_s2.mov
